# Supplementary material for: dbWGFP: a database and web server of human whole-genome single nucleotide variants and their functional predictions
Source: Database (Oxford). 2016 Mar 17;2016:baw024. doi: 10.1093/database/baw024 (PMC4795934; doi:10.1093/database/baw024)
Supplement: Supplementary Data [file supp_baw024_S1_Table.xls]

## Sheet: dbWGFP_full_version
Index	Name	Type	Description
1	Chrom	Factor	Chromosome
2	Pos	Numeric	Position (1-based) based on hg19
3	Ref	Factor	Reference allele
4	Alt	Factor	Observed allele
5	dbSNP_id	Factor	rs ID in dbSNP
6	Anc	Factor	Ancestral base
7	Type	Factor	Event type (SNV, DEL, INS)
8	Length	Numeric	Number of inserted/deleted bases
9	AnnoType	Factor	CodingTranscript, Intergenic, MotifFeature, NonCodingTranscript, RegulatoryFeature, Transcript
10	Consequence	Factor	3PRIME_UTR, 5PRIME_UTR, DOWNSTREAM, INTERGENIC, INTRONIC, NON_SYNONYMOUS, SYNONYMOUS, REGULATORY, STOP_GAINED, STOP_LOST, SPLICE_SITE, CANONICAL_SPLICE UPSTREAM, NONCODING_CHANGE
11	GeneID	Factor	ENSEMBL GeneID
12	FeatureID	Factor	ENSEMBL feature ID (Transcript ID or regulatory feature ID)
13	CCDS	Factor	Consensus Coding Sequence ID
14	GeneName	Factor	GeneName provided in ENSEMBL annotation
15	Uniprot_acc	Factor	Uniprot accession number
16	Uniprot_id	Factor	Uniprot ID number
17	refcodon	Factor	reference codon
18	oAA	Factor	Reference amino acid
19	nAA	Factor	Observed amino acid
20	priPhCons	Numeric	Primate PhastCons conservation score (excl. human)
21	mamPhCons	Numeric	Mammalian PhastCons conservation score (excl. human)
22	verPhCons	Numeric	Vertebrate PhastCons conservation score (excl. human)
23	priPhyloP	Numeric	Primate PhyloP score (excl. human)
24	mamPhyloP	Numeric	Mammalian PhyloP score (excl. human)
25	verPhyloP	Numeric	Vertebrate PhyloP score (excl. human)
26	GerpN	Numeric	Neutral evolution score defined by GERP++
27	GerpS	Numeric	Rejected Substitution' score defined by GERP++
28	GerpRS	Numeric	Gerp element score
29	GerpRSpval	Numeric	Gerp element p-Value
30	SiPhy_rate_A	Numeric	The estimated stationary distribution of A, C, G and T at the site
31	SiPhy_rate_C	Numeric	The estimated stationary distribution of A, C, G and T at the site
32	SiPhy_rate_G	Numeric	The estimated stationary distribution of A, C, G and T at the site
33	SiPhy_rate_T	Numeric	The estimated stationary distribution of A, C, G and T at the site
34	SiPhy_score	Numeric	SiPhy score
35	motif	Factor	Motif on which the variant locates
36	Sensitivity/Ultra-Sensitivity	Factor	SNV locates on a sensitivity region or an ultra-sensitivity region
37	Grantham	Numeric	Grantham score
38	SIFT_score	Numeric	SIFT score
39	SIFT_pred	Factor	SIFT prediction category
40	Polyphen2_HDIV_score	Numeric	Polyphen2 score based on HumDiv
41	Polyphen2_HDIV_pred	Factor	Polyphen2 prediction category based on HumDiv
42	Polyphen2_HVAR_score	Numeric	Polyphen2 score based on HumVar
43	Polyphen2_HVAR_pred	Factor	Polyphen2 prediction category based on HumVar
44	LRT_score	Numeric	LRT score
45	LRT_pred	Factor	LRT prediction category
46	MutationTaster_score	Numeric	MutationTaster score
47	MutationTaster_pred	Factor	MutationTaster prediction category
48	MutationAssessor_score	Numeric	MutationAssessor score
49	MutationAssessor_pred	Factor	MutationAssessor prediction category
50	FATHMM_score	Numeric	FATHMM score
51	FATHMM_pred	Factor	FATHMM prediction category
52	RadialSVM_score	Numeric	dbNSFP SVM based ensemble prediction score
53	RadialSVM_pred	Factor	dbNSFP SVM based ensemble prediction category
54	LR_score	Numeric	dbNSFP logistic regression based ensemble prediction score
55	LR_pred	Factor	dbNSFP logistic regression based ensemble prediction category
56	CADD_C_score	Numeric	CADD SVM raw score
57	CADD_phred_like_score	Numeric	Scaled CADD C scores
58	GWAVA_region_score	Numeric	GWAVA score based on control set composed of all 1KG variants in the 1 kb surrounding each of the HGMD variants
59	GWAVA_tss_score	Numeric	GWAVA score based on control set matched for distance to the nearest TSS genome-wide
60	GWAVA_unmatched_score	Numeric	GWAVA score based on control set composed of random selected SNVs
61	MSRV_HVAR_score	Numeric	MSRV score based on HumVar
62	MSRV_HVAR_pred	Factor	MSRV prediction category based on HumVar
63	MSRV_HGMD_score	Numeric	MSRV score based on HGMD
64	MSRV_HGMD_pred	Factor	MSRV prediction category based on HGMD
65	SinBAD_HVAR_score	Numeric	SinBAD score based on HumVar
66	SinBAD_HVAR_pred	Factor	SinBAD prediction category based on HumVar
67	SinBAD_HGMD_score	Numeric	SinBAD score based on HGMD
68	SinBAD_HGMD_pred	Factor	SinBAD prediction category based on HGMD
69	KGValidated	Factor	1000 Genome validated?
70	KGPhase1	Factor	Appeared in 1000 Genome phase 1 (incl. June Interim phase 1)
71	KGPilot123	Factor	Appeared in 1000 Genome discovery all pilots 2010(1,2,3)
72	COMMON	Factor	Common SNP
73	isKnownVariant	Binary	Position is observed as being variable in 1000G or ESP
74	ESP_AF	Numeric	Average ESP frequency for alternative alleles at site
75	ESP_AFR	Numeric	Average ESP African ancestry frequency
76	ESP_EUR	Numeric	Average ESP European ancestry frequency
77	TG_AF	Numeric	Average 1000 Genomes frequency for alternative alleles at site
78	TG_ASN	Numeric	Average 1000 Genomes Asian population frequency
79	TG_AMR	Numeric	Average 1000 Genomes South American population frequency
80	TG_AFR	Numeric	Average 1000 Genomes African population frequency
81	TG_EUR	Numeric	Average 1000 Genomes European population frequency
82	minDistTSS	Numeric	Distance to closest Transcribed Sequence Start (TSS)
83	minDistTSE	Numeric	Distance to closest Transcribed Sequence End (TSE)
84	Uniprot_aapos	Numeric	Amino acid position as to Uniprot
85	Interpro_domain	Factor	Domain or conserved site on which the variant locates
86	codonpos	Numeric	Position on the codon (1, 2 or 3)
87	aapos	Numeric	Amino acid position as to the protein
88	cDNApos	Numeric	Base position from transcription start
89	relcDNApos	Numeric	Relative position in transcript
90	CDSpos	Numeric	Base position from coding start
91	relCDSpos	Numeric	Relative position in coding sequence
92	protPos	Numeric	Amino acid position from coding start
93	relProtPos	Numeric	Relative position in protein codon
94	Dst2Splice	Numeric	Distance to splice site in 20bp; positive: exonic, negative: intronic
95	Dst2SplType	Numeric	Closest splice site is ACCEPTOR or DONOR
96	Exon	Numeric	Total number of exons
97	Intron	Numeric	Total number of introns

## Sheet: dbWGFP_lite_version
Index	Name	Type	Description
1	Chrom	Factor	Chromosome
2	Pos	Numeric	Position (1-based) based on hg19
3	Ref	Factor	Reference allele
4	Alt	Factor	Observed allele
5	dbSNP_id	Factor	rs ID in dbSNP
6	Consequence	Factor	3PRIME_UTR, 5PRIME_UTR, DOWNSTREAM, INTERGENIC, INTRONIC, NON_SYNONYMOUS, SYNONYMOUS, REGULATORY, STOP_GAINED, STOP_LOST, SPLICE_SITE, CANONICAL_SPLICE UPSTREAM, NONCODING_CHANGE
7	GeneID	Factor	ENSEMBL GeneID
8	Uniprot_id	Factor	Uniprot ID number
9	oAA	Factor	Reference amino acid
10	nAA	Factor	Observed amino acid
11	priPhCons	Numeric	Primate PhastCons conservation score (excl. human)
12	mamPhCons	Numeric	Mammalian PhastCons conservation score (excl. human)
13	verPhCons	Numeric	Vertebrate PhastCons conservation score (excl. human)
14	priPhyloP	Numeric	Primate PhyloP score (excl. human)
15	mamPhyloP	Numeric	Mammalian PhyloP score (excl. human)
16	verPhyloP	Numeric	Vertebrate PhyloP score (excl. human)
17	GerpRS	Numeric	Gerp element score
18	SiPhy_score	Numeric	SiPhy score
19	Sensitivity/Ultra-Sensitivity	Factor	SNV locates on a sensitivity region or an ultra-sensitivity region
20	Grantham	Numeric	Grantham score
21	SIFT_score	Numeric	SIFT score
22	Polyphen2_HDIV_score	Numeric	Polyphen2 score based on HumDiv
23	Polyphen2_HVAR_score	Numeric	Polyphen2 score based on HumVar
24	LRT_score	Numeric	LRT score
25	MutationTaster_score	Numeric	MutationTaster score
26	MutationAssessor_score	Numeric	MutationAssessor score
27	FATHMM_score	Numeric	FATHMM score
28	RadialSVM_score	Numeric	dbNSFP SVM based ensemble prediction score
29	LR_score	Numeric	dbNSFP logistic regression based ensemble prediction score
30	CADD_C_score	Numeric	CADD SVM raw score
31	CADD_phred_like_score	Numeric	Scaled CADD C scores
32	GWAVA_region_score	Numeric	GWAVA score based on control set composed of all 1KG variants in the 1 kb surrounding each of the HGMD variants
33	GWAVA_tss_score	Numeric	GWAVA score based on control set matched for distance to the nearest TSS genome-wide
34	GWAVA_unmatched_score	Numeric	GWAVA score based on control set composed of random selected SNVs
35	MSRV_HVAR_score	Numeric	MSRV score based on HumVar
36	MSRV_HGMD_score	Numeric	MSRV score based on HGMD
37	SinBAD_HVAR_score	Numeric	SinBAD score based on HumVar
38	SinBAD_HGMD_score	Numeric	SinBAD score based on HGMD
